# Supplementary material for: Microwave-Assisted Cu-Catalyzed Diaryletherification for Facile Synthesis of Bioactive Prenylated Diresorcinols
Source: Molecules. 2022 Dec 21;28(1):62. doi: 10.3390/molecules28010062 (PMC9821922; doi:10.3390/molecules28010062)
Supplement: Supplementary file 1 [file molecules-28-00062-s001.zip]

Archive with 1 entries (1 files):
- molecules-2102849-SI.pdf
